# Supplementary material for: Zinc Sulfate Stress Enhances Flavonoid Content and Antioxidant Capacity from Finger Millet Sprouts for High-Quality Production
Source: Foods. 2025 Jul 22;14(15):2563. doi: 10.3390/foods14152563 (PMC12346305; doi:10.3390/foods14152563)
Supplement: Supplementary file 1 [file foods-14-02563-s001.zip]

Archive with 1 entries (1 files):
- foods-3732813-supplementary.pdf
